# Supplementary material for: Zinc stimulates glucose oxidation and glycemic control by modulating the insulin signaling pathway in human and mouse skeletal muscle cell lines
Source: PLoS One. 2018 Jan 26;13(1):e0191727. doi: 10.1371/journal.pone.0191727 (PMC5786307; doi:10.1371/journal.pone.0191727)
Supplement: S1 Dataset — (XLSX) [file pone.0191727.s001.xlsx]

## Sheet: Sheet1
pAKT Human Array densitometry	Control	ZnSO4	Insulin			pAKT Mouse Array densitometry	Control	ZnSO4	Insulin
1	440251	809675	870435			1	1345085	6787466	5077848
2	405797	816271	859434			2	5403976	9999999	6005376
3	556877	761824	870569			3	4214571	7679514	6111680
4	507157	726120	842896			4	1627656	7196406	6660841
Average of 4 independent assays						Average of 4 independent assays
ERK1/2 Human Array densitometry	Control	ZnSO4	Insulin			ERK1/2 Mouse Array densitometry	Control	ZnSO4	Insulin
1	805400	999595	1192941			1	87942.9	1877712	247245
2	816778	981141	1151559			2	95696.9	1900486	417773
3	912995	1183075	1214096			3	343252	1745908	538491
4	899494	1215583	1226392			4	257456	1863850	342389
Average of 4 independent assays						Average of 4 independent assays
GSK-3B Human Array densitometry	Control	ZnSO4	Insulin			GSK-3B Mouse Array densitometry	Control	ZnSO4	Insulin
1	411719	725859	529644			1	315869	2211902	469264
2	453598	750037	548834			2	501550	2156214	481576
3	460567	799660	615623			3	413065	2243250	267005
4	500427	835286	656758
Average of 4 independent assays						Average of 3 independent assays
p38 Human Array densitometry	Control	ZnSO4	Insulin
1	331940	1151658	430601
2	355205	1158754	435062
3	413538	1210056	461360
4	428360	1241713	488647
Average of 4 independent assays
PRAS40 Human Array densitometry	Control	ZnSO4	Insulin			PRAS40 Mouse Array densitometry	Control	ZnSO4	Insulin
1	705880	687664	891560			1	417798	1146230	773981
2	640953	656056	835628			2	410899	1255035	699619
3	640607	802459	994370			3	415833	1247296	643985
4	615760	777015	971630
Average of 4 independent assays						Average of 3 independent assays
