# Supplementary material for: Zinc stimulates glucose oxidation and glycemic control by modulating the insulin signaling pathway in human and mouse skeletal muscle cell lines
Source: PLoS One. 2018 Jan 26;13(1):e0191727. doi: 10.1371/journal.pone.0191727 (PMC5786307; doi:10.1371/journal.pone.0191727)
Supplement: S2 Dataset — (XLSX) [file pone.0191727.s002.xlsx]

## Sheet: Sheet1
Glucose oxidation assay		Control	ZnSO4	Insulin	ZnSO4/Insulin
Human	1	3.18748	9.84443	12.0957	11.1402
	2	4.38994	8.29092	11.7418	12.515
	3	4.09812	9.33576	12.7899	12.7796
Average of 3 independent assays
Glucose oxidation assay		Control	ZnSO4	Insulin	ZnSO4/Insulin
Mouse	1	0.354913	8.35278	10.0678	8.0369
	2	0.365224	10.9443	15.0583	20.9506
	3	0.506141	8.91645	12.5837	15.126
Average of 3 independent assays
